# Supplementary material for: An Inverse Agonist of Estrogen-Related Receptor Gamma, GSK5182, Enhances Na+/I− Symporter Function in Radioiodine-Refractory Papillary Thyroid Cancer Cells
Source: Cells. 2023 Feb 1;12(3):470. doi: 10.3390/cells12030470 (PMC9914548; doi:10.3390/cells12030470)
Supplement: Supplementary file 1 [file cells-12-00470-s001.zip]

Archive with 1 entries (1 files):
- cells-2099289-supplementary.pdf
